# Supplementary material for: High prevalence of TP53 loss and whole-genome doubling in early-onset colorectal cancer
Source: Exp Mol Med. 2021 Mar 22;53(3):446–56. doi: 10.1038/s12276-021-00583-1 (PMC8080557; doi:10.1038/s12276-021-00583-1)
Supplement: Supplementary file 1 — Supplementary Table [file 12276_2021_583_MOESM1_ESM.zip]

Archive with 1 entries (1 files):
- 210226 BJX6JPRP_EMM2020836R_Supplelemtary_table_merged (1).xls
